# Supplementary material for: The Correlation of Computed Tomography (CT)-Based Body Composition and Survival in Pancreatic Cancer Patients: A Systematic Review
Source: Tomography. 2026 Jan 8;12(1):8. doi: 10.3390/tomography12010008 (PMC12845912; doi:10.3390/tomography12010008)
Supplement: Supplementary file 1 [file tomography-12-00008-s001.zip]

Archive with 1 entries (1 files):
- tomography-4021835-supplementary.pdf
